# Supplementary material for: Natural Compounds Regulate Macrophage Polarization and Alleviate Inflammation Against ALI/ARDS
Source: Biomolecules. 2025 Jan 29;15(2):192. doi: 10.3390/biom15020192 (PMC11853067; doi:10.3390/biom15020192)
Supplement: Supplementary file 1 [file biomolecules-15-00192-s001.zip]

Archive with 1 entries (1 files):
- biomolecules-3371653-supplementary.pdf
